# Supplementary material for: Comprehensive first–trimester targeted metabolomics for early prediction and understanding of GDM pathophysiology
Source: Front Mol Biosci. 2026 Feb 16;13:1760710. doi: 10.3389/fmolb.2026.1760710 (PMC12950703; doi:10.3389/fmolb.2026.1760710)
Supplement: Supplementary file 1 [file Supplementaryfile1.zip]

Archive with 11 entries (11 files):
- Figure S4g.JPEG
- Figure S4h.JPEG
- Figure S1.TIF
- Figure S2.TIF
- Figure S3.TIF
- Figure S4a.JPEG
- Figure S4b.JPEG
- Figure S4c.PNG
- Figure S4d.JPEG
- Figure S4e.JPEG
- Figure S4f.JPEG
