# Supplementary material for: Comprehensive first–trimester targeted metabolomics for early prediction and understanding of GDM pathophysiology
Source: Front Mol Biosci. 2026 Feb 16;13:1760710. doi: 10.3389/fmolb.2026.1760710 (PMC12950703; doi:10.3389/fmolb.2026.1760710)
Supplement: Supplementary file 2 [file DataSheet1.xlsx]

## Sheet: Table S1
Class	Metabolites	CV z QCs	p-vaule	FC	%
Acylcarnitines	IBD Deficiency (NBS)	2.61893	0.0186552	0.840459	-15.9541
Acylcarnitines	CPT-2 Deficiency (NBS)	3.0317	0.0421617	0.837296	-16.2704
Acylcarnitines	IVA (NBS)	1.93251	0.0488164	0.843599	-15.6401
Aminoacids, Aminoacids Related	Cystine Synthesis	5.94758	0.0491019	1.32538	32.5383
Aminoacids, Phosphatidylserines	PSS activity	6.78048	0.0210837	0.718567	-28.1433
Biogenic Amines	GABA	6.35319	0.0140057	0.93334	-6.66598
Ceramides	Cer d16:1/22:0	14.294	0.0200018	0.852539	-14.7461
Ceramides	Cer d16:1/18:0	16.6436	0.0262309	0.800531	-19.9469
Ceramides	Cer d18:2/24:0	7.96137	0.029905	0.884053	-11.5947
Ceramides	Cer d18:1/22:0	5.97289	0.0491019	0.876961	-12.3039
Ceramides, Glycosylceramides, Lipids	Ratio of Glycosyl-Cer to Cer	3.25542	0.0214288	1.04207	4.20683
Cholesterol Esters	CE 18:3	12.4677	0.0112001	0.77479	-22.521
Cholesterol Esters	CE 17:1	14.0796	0.0112001	0.793268	-20.6732
Cholesterol Esters	CE 16:1	12.5022	0.01619	0.7026	-29.74
Cholesterol Esters	CE 22:5	15.4757	0.0200018	0.832967	-16.7033
Cholesterol Esters	CE 14:0	11.9045	0.028018	0.807959	-19.2041
Cholesterol Esters	CE 20:3	13.3443	0.0385341	0.836224	-16.3776
Cholesterol Esters	CE 18:1	15.6027	0.0435579	0.833574	-16.6426
Diacylglycerols	DG 16:0_16:1	12.9328	0.00246869	0.604253	-39.5747
Diacylglycerols	DG 16:1_18:2	14.5467	0.00888854	0.766326	-23.3674
Diacylglycerols	DG 18:1_18:3	20.8108	0.0140057	0.766181	-23.3819
Diacylglycerols	DG 16:0_18:1	8.35242	0.0229402	0.749098	-25.0902
Diacylglycerols	DG 18:1_20:1	11.698	0.0318558	0.806583	-19.3417
Diacylglycerols	DG 18:1_18:1	6.20976	0.0362061	0.810515	-18.9485
Diacylglycerols, Monoacylglycerols, Triacylglycerols	Sum of GLs	6.78382	0.0339948	0.745499	-25.4501
Diacylglycerols, Phosphatidic Acids	DGK activity	13.9511	0.00138496	1.31378	31.3776
Diacylglycerols, Phosphatidic Acids	LPP3 activity (7)	13.3916	0.00645076	0.796241	-20.3759
Dihydroceramides	Sum of DH-Cer	17.231	0.00546524	0.771876	-22.8124
Dihydroceramides	Sum of VLCFA-DH-Cer	13.2736	0.00960879	0.750594	-24.9406
Glycerophospholipids	Sum of PUFA-PCs	4.82112	0.01619	0.893072	-10.6928
Glycerophospholipids	Sum of PUFA-PC (O)s	4.83905	0.01619	0.901067	-9.89331
Glycosylceramides	Hex-Cer d18:1/26:0	10.3783	0.0358399	0.805246	-19.4754
Hormones	Cortisone	7.31993	0.0128942	0.879393	-12.0607
Hormones	Cortisol	5.53845	0.0462626	0.798624	-20.1376
Phosphatidic Acids	PA 16:2_18:1	7.86283	0.0339948	1.16444	16.4442
Phosphatidic Acids	PA 18:1_20:3	16.731	0.0362061	1.17448	17.4483
Phosphatidylcholines	PC 32:1	5.65845	0.00546524	0.685584	-31.4416
Phosphatidylcholines	PC 42:6	8.3631	0.00758581	0.837229	-16.2771
Phosphatidylcholines	PC O-42:1	8.82476	0.01619	0.897011	-10.2989
Phosphatidylcholines	PC 38:5	3.49287	0.0173858	0.892445	-10.7555
Phosphatidylcholines	PC 40:4	5.18423	0.0186552	0.845221	-15.4779
Phosphatidylcholines	PC 38:3	5.6112	0.0229402	0.889049	-11.0951
Phosphatidylcholines	PC O-38:0	3.77038	0.0229402	0.869874	-13.0126
Phosphatidylcholines	PC 38:6	4.97299	0.0229402	0.873136	-12.6864
Phosphatidylcholines	PC 36:1	5.0412	0.028018	0.849495	-15.0505
Phosphatidylcholines	PC 36:6	7.52717	0.029905	0.815148	-18.4852
Phosphatidylcholines	PC 34:1	5.44843	0.029905	0.840719	-15.9281
Phosphatidylcholines	PC 34:3	5.82666	0.029905	0.829393	-17.0607
Phosphatidylcholines	PC 40:5	4.21962	0.0318958	0.875715	-12.4285
Phosphatidylcholines	PC 42:4	5.14918	0.0362061	0.906113	-9.38869
Phosphatidylcholines	PC O-38:2	3.82147	0.0362061	0.908907	-9.10934
Phosphatidylcholines	PC O-36:3	5.98562	0.0409832	0.907969	-9.20311
Phosphatidylcholines	PC O-40:1	5.3031	0.0435579	0.918963	-8.10369
Phosphatidylcholines	PC O-34:1	5.03411	0.0435579	0.910176	-8.98242
Phosphatidylcholines	PC 34:4	5.22333	0.0435579	0.847192	-15.2808
Phosphatidylcholines	PC 36:4	5.55747	0.0435579	0.909724	-9.02765
Phosphatidylcholines	PC 40:6	5.17351	0.0462626	0.887677	-11.2323
Phosphatidylcholines	PC O-30:0	8.14541	0.0462626	0.917966	-8.20342
Phosphatidylcholines	PC 32:0	4.34131	0.0491019	0.906219	-9.37806
Phosphatidylcholines	PC 36:3	5.39996	0.0491019	0.878726	-12.1274
Phosphatidylethanolamines	Sum of LCFA-LPEs	2.44886	0.0140057	0.897081	-10.2919
Phosphatidylethanolamines	Sum of SFA-LPEs	3.29829	0.0318958	0.881868	-11.8132
Phosphatidylethanolamines	Sum of LCFA-LPE (P)s	2.82642	0.0462626	0.959109	-4.08911
Phosphatidylethanolamines	Sum of SFA-LPE (P)s	2.92807	0.0491019	0.946967	-5.30326
Phosphatidylglycerols	PG 16:0_20:5	9.02301	0.0130108	0.85202	-14.798
Phosphatidylglycerols	PG 22:4_22:6	5.89882	0.0262309	0.819018	-18.0982
Phosphatidylglycerols	PG 22:6_22:6	6.74344	0.028018	0.920357	-7.96429
Phosphatidylglycerols	PG 18:1_22:3	6.97266	0.0339948	0.847077	-15.2923
Phosphatidylglycerols	PG 16:1_18:1	8.83915	0.0339948	0.857814	-14.2186
Phosphatidylglycerols	PG 18:1_22:2	12.151	0.0385341	0.842319	-15.7681
Phosphatidylglycerols	PG 16:0_18:2	5.82168	0.0409832	0.855207	-14.4793
Phosphatidylglycerols	PG 18:1_22:4	5.14438	0.0435579	0.864746	-13.5254
Phosphatidylinositols	PI 16:0_20:4	6.71525	0.0173858	0.759276	-24.0724
Phosphatidylinositols	PI 17:1_18:1	2.84943	0.029905	0.860218	-13.9782
Phosphatidylinositols	PI 16:0_16:0	9.92709	0.0318958	0.611739	-38.8261
Phosphatidylinositols	Ratio of PI 18:0_20:4 to PIs	3.46176	0.0385341	1.06392	6.39236
Phosphatidylinositols	PI 16:1_18:0	7.15447	0.0491019	0.753276	-24.6724
Triacylglycerols	TG 20:4_34:3	8.4047	0.000744015	0.699989	-30.0011
Triacylglycerols	TG 17:2_36:3	25.3395	0.000919938	0.663478	-33.6522
Triacylglycerols	TG 20:4_36:4	8.43001	0.00138496	0.766314	-23.3686
Triacylglycerols	TG 16:1_38:5	7.72081	0.0020453	0.676499	-32.3501
Triacylglycerols	TG 18:1_38:7	23.1476	0.00296679	0.743539	-25.6461
Triacylglycerols	TG 20:5_34:1	10.5633	0.00324719	0.676375	-32.3625
Triacylglycerols	TG 20:4_32:2	12.6208	0.0046127	0.657416	-34.2584
Triacylglycerols	TG 22:5_32:1	7.03887	0.0046127	0.674504	-32.5496
Triacylglycerols	TG 16:1_34:3	7.52319	0.0046127	0.653934	-34.6066
Triacylglycerols	TG 20:4_32:1	6.81501	0.00502335	0.597434	-40.2566
Triacylglycerols	TG 16:1_38:4	13.6342	0.00546524	0.725295	-27.4705
Triacylglycerols	TG 17:1_34:3	12.3625	0.00645076	0.735571	-26.4429
Triacylglycerols	TG 18:1_38:5	8.03203	0.00645076	0.771661	-22.8339
Triacylglycerols	TG 16:0_38:7	8.19888	0.00699849	0.6559	-34.41
Triacylglycerols	TG 20:3_32:1	7.38986	0.00758581	0.635195	-36.4805
Triacylglycerols	TG 22:5_34:1	7.14696	0.00758581	0.745939	-25.4061
Triacylglycerols	TG 22:4_32:0	7.76757	0.00888854	0.584647	-41.5353
Triacylglycerols	TG 20:4_36:5	10.8214	0.00888854	0.742124	-25.7876
Triacylglycerols	TG 18:1_34:4	4.47698	0.00960879	0.720131	-27.9869
Triacylglycerols	TG 20:4_36:2	7.90829	0.0103784	0.805644	-19.4356
Triacylglycerols	TG 16:1_36:5	11.8792	0.0103784	0.724625	-27.5375
Triacylglycerols	TG 16:1_34:2	6.68542	0.0103784	0.674525	-32.5475
Triacylglycerols	TG 16:0_34:4	7.09778	0.0112001	0.624548	-37.5452
Triacylglycerols	TG 20:4_34:2	5.52263	0.0112001	0.749429	-25.0571
Triacylglycerols	TG 16:1_34:1	6.41577	0.0112001	0.632207	-36.7793
Triacylglycerols	TG 16:0_38:5	6.5625	0.0130108	0.703196	-29.6804
Triacylglycerols	TG 16:1_32:1	8.22661	0.0130108	0.524439	-47.5561
Triacylglycerols	TG 16:1_32:2	10.3408	0.0140057	0.61189	-38.811
Triacylglycerols	TG 20:4_34:1	6.93016	0.0150644	0.714156	-28.5844
Triacylglycerols	TG 16:0_40:6	5.23379	0.01619	0.74724	-25.276
Triacylglycerols	TG 16:0_38:6	6.38603	0.0173858	0.654023	-34.5977
Triacylglycerols	TG 20:4_36:3	8.87457	0.0173858	0.8231	-17.69
Triacylglycerols	TG 20:3_34:1	8.44636	0.0173858	0.72555	-27.445
Triacylglycerols	TG 17:1_32:1	19.9779	0.0186552	0.647826	-35.2174
Triacylglycerols	TG 18:2_38:6	5.27809	0.0186552	0.812289	-18.7711
Triacylglycerols	TG 16:1_36:2	6.89495	0.0186552	0.735473	-26.4527
Triacylglycerols	TG 20:3_32:0	10.2338	0.0186552	0.601505	-39.8495
Triacylglycerols	TG 22:6_34:3	6.9851	0.0200018	0.714793	-28.5207
Triacylglycerols	TG 16:0_34:3	6.39915	0.0200018	0.67688	-32.312
Triacylglycerols	TG 18:1_32:1	9.7339	0.0200018	0.677304	-32.2696
Triacylglycerols	TG 18:0_36:5	6.62324	0.0214288	0.755558	-24.4442
Triacylglycerols	TG 22:5_32:0	9.73914	0.0214288	0.640313	-35.9687
Triacylglycerols	TG 16:1_32:0	7.32931	0.0214288	0.465029	-53.4971
Triacylglycerols	TG 16:1_33:1	9.52244	0.0214288	0.683715	-31.6285
Triacylglycerols	TG 20:5_34:2	11.2507	0.0214288	0.708105	-29.1895
Triacylglycerols	TG 16:1_30:1	6.8965	0.0214288	0.509157	-49.0843
Triacylglycerols	TG 20:1_32:3	21.3773	0.0214482	0.720679	-27.9321
Triacylglycerols	TG 17:1_36:4	17.0907	0.0229402	0.779286	-22.0714
Triacylglycerols	TG 20:4_30:0	6.37526	0.0229402	0.587306	-41.2694
Triacylglycerols	TG 16:0_36:6	7.37686	0.0229402	0.659658	-34.0342
Triacylglycerols	TG 16:1_36:4	8.263	0.0245397	0.750002	-24.9998
Triacylglycerols	TG 18:2_38:5	9.8	0.0245397	0.836595	-16.3405
Triacylglycerols	TG 18:3_38:5	13.4337	0.0245397	0.738091	-26.1909
Triacylglycerols	TG 20:4_32:0	6.21366	0.0262309	0.580378	-41.9622
Triacylglycerols	TG 14:0_38:5	9.84267	0.0262309	0.688741	-31.1259
Triacylglycerols	TG 18:1_38:6	10.8949	0.0262309	0.741953	-25.8047
Triacylglycerols	TG 22:4_34:2	12.3366	0.0262309	0.764607	-23.5393
Triacylglycerols	TG 16:0_32:2	7.45334	0.0262309	0.605881	-39.4119
Triacylglycerols	TG 17:1_34:1	6.19195	0.0262309	0.716885	-28.3115
Triacylglycerols	TG 22:6_32:1	6.95774	0.0262309	0.623288	-37.6712
Triacylglycerols	TG 16:1_36:1	10.3232	0.0262309	0.657578	-34.2422
Triacylglycerols	TG 22:5_34:2	8.03769	0.028018	0.795918	-20.4082
Triacylglycerols	TG 17:0_32:1	12.6137	0.028018	0.658384	-34.1616
Triacylglycerols	TG 17:1_34:2	7.42083	0.028018	0.768894	-23.1106
Triacylglycerols	TG 18:1_34:3	7.7878	0.028018	0.769039	-23.0961
Triacylglycerols	TG 20:2_32:1	12.6686	0.028018	0.685982	-31.4018
Triacylglycerols	TG 20:3_34:2	9.64179	0.029905	0.767537	-23.2463
Triacylglycerols	TG 20:3_34:3	12.7988	0.029905	0.771324	-22.8676
Triacylglycerols	TG 18:3_34:1	5.98896	0.029905	0.747596	-25.2404
Triacylglycerols	TG 16:0_34:2	7.28299	0.029905	0.667268	-33.2732
Triacylglycerols	TG 18:1_33:1	8.06312	0.029905	0.766133	-23.3867
Triacylglycerols	TG 16:1_34:0	16.1472	0.0308635	0.517176	-48.2824
Triacylglycerols	TG 22:4_32:2	21.0952	0.0339948	0.748755	-25.1245
Triacylglycerols	TG 14:0_35:2	7.20484	0.0339948	0.730132	-26.9868
Triacylglycerols	TG 16:0_33:1	8.40365	0.0339948	0.685233	-31.4767
Triacylglycerols	TG 16:0_28:1	10.0693	0.0339948	0.458389	-54.1611
Triacylglycerols	TG 16:0_35:2	10.7463	0.0339948	0.721125	-27.8875
Triacylglycerols	TG 16:0_40:7	5.92384	0.0339948	0.730288	-26.9712
Triacylglycerols	TG 22:6_34:2	9.74075	0.0362061	0.778626	-22.1374
Triacylglycerols	TG 18:1_36:6	13.6488	0.0362061	0.683127	-31.6873
Triacylglycerols	TG 17:0_34:3	11.934	0.0362061	0.749248	-25.0752
Triacylglycerols	TG 18:2_32:1	6.67724	0.0362061	0.737285	-26.2715
Triacylglycerols	TG 16:0_36:5	6.74174	0.0362061	0.757576	-24.2424
Triacylglycerols	TG 18:1_35:3	12.6133	0.0365953	0.823264	-17.6736
Triacylglycerols	TG 18:3_32:1	8.63432	0.0385341	0.701812	-29.8188
Triacylglycerols	TG 14:0_35:1	19.6381	0.0385341	0.733261	-26.6739
Triacylglycerols	TG 14:0_32:2	6.22896	0.0385341	0.66374	-33.626
Triacylglycerols	TG 18:1_26:0	9.41305	0.0385341	0.653638	-34.6362
Triacylglycerols	TG 16:0_32:1	7.41252	0.0409832	0.562314	-43.7686
Triacylglycerols	TG 16:0_33:2	5.68317	0.0409832	0.746607	-25.3393
Triacylglycerols	TG 18:3_32:0	7.34662	0.0409832	0.636905	-36.3095
Triacylglycerols	TG 18:1_28:1	9.1313	0.0409832	0.656193	-34.3807
Triacylglycerols	TG 16:0_38:4	10.2709	0.0435579	0.726074	-27.3926
Triacylglycerols	TG 14:0_34:2	7.10139	0.0435579	0.647347	-35.2653
Triacylglycerols	TG 16:0_37:3	8.10226	0.0435579	0.807092	-19.2908
Triacylglycerols	TG 17:0_34:2	10.2028	0.0435579	0.775374	-22.4626
Triacylglycerols	TG 20:3_34:0	25.1182	0.0462626	0.659082	-34.0918
Triacylglycerols	TG 18:3_36:1	6.90265	0.0462626	0.784349	-21.5651
Triacylglycerols	TG 16:0_35:3	7.27237	0.0462626	0.77954	-22.046
Triacylglycerols	TG 20:4_34:0	9.0508	0.0462626	0.689299	-31.0701
Triacylglycerols	TG 18:1_35:2	10.1093	0.0462626	0.81955	-18.045
Triacylglycerols	TG 20:1_32:1	16.3338	0.0462626	0.667407	-33.2593
Triacylglycerols	TG 18:1_31:0	8.91898	0.0491019	0.791077	-20.8923
Triacylglycerols	TG 16:0_32:3	5.363	0.0491019	0.64627	-35.373
Triacylglycerols	TG 22:6_34:1	5.38127	0.0491019	0.713872	-28.6128
Triacylglycerols	TG 20:2_32:0	9.12095	0.0491019	0.688715	-31.1285
Table S1. Wilcoxon signed-rank test results for metabolites showing significant longitudinal changes in the nFPG vs. GDM_1 comparison.

## Sheet: Table S2
Class	Metabolites	CV z QCs	abFPG vs GDM_1	FC	%
Ceramides, Lipids	Sum of LCFA-Cer	12.7253	0.0312207	0.86536	-13.464
Dihydroceramides	Cer d18:0/24:1	15.1897	0.0273583	0.730686	-26.9314
Glycosylceramides	Hex3Cer d18:1/24:1	12.3003	0.0291509	0.855749	-14.4251
Phosphatidic Acids	PA 18:0_18:2	6.25799	0.0357244	0.834301	-16.5699
Phosphatidylcholines	PC O-34:0	6.86026	0.0407472	0.859649	-14.0351
Phosphatidylglycerols	PG 16:0_16:1	7.83354	0.0312207	0.878797	-12.1203
Phosphatidylglycerols	PG 18:2_20:3	6.47736	0.0493469	0.84373	-15.627
Phosphatidylinositols	PI 16:1_18:2	6.55023	0.0381683	0.876437	-12.3563
Sphingomyelins	SM 35:1	5.04008	0.0163332	0.872406	-12.7594
Sphingomyelins	SM 42:2	7.82122	0.0463312	0.887834	-11.2166
Table S2. Wilcoxon signed-rank test results for metabolites showing significant longitudinal changes in the abFPG vs. GDM_2 comparison.
